# Supplementary material for: netDx: interpretable patient classification using integrated patient similarity networks
Source: Mol Syst Biol. 2019 Mar 19;15(3):e8497. doi: 10.15252/msb.20188497 (PMC6423721; doi:10.15252/msb.20188497)
Supplement: Supplementary file 3 — Dataset EV1 [file MSB-15-e8497-s003.xlsx]

## Sheet: Description
Dataset EV1. Average AUROC for top-performing models in PanCancer survival benchmarking.

## Sheet: Dataset EV1
Tumour	Input data	Model name	Average AUROC	AUROC, Variance	Model description
GBM	clinical	baserep_sparser	0.706647	0.00876624	No prefiltering. One network per datatype. Similarity by Pearson corr (>=6 vars) or normalized difference (<6 vars). Sparsification included top 50 edges per node to a maximum of 3,000 edges.
GBM	clinical, CNV	baserep_sparser	0.687599	0.00790604	No prefiltering. One network per datatype. Similarity by Pearson corr (>=6 vars) or normalized difference (<6 vars). Sparsification included top 50 edges per node to a maximum of 3,000 edges.
GBM	clinical, miRNA	baserep_sparser	0.692758	0.00595125	No prefiltering. One network per datatype. Similarity by Pearson corr (>=6 vars) or normalized difference (<6 vars). Sparsification included top 50 edges per node to a maximum of 3,000 edges.
GBM	clinical, rna	baserep_sparser	0.704365	0.009154	No prefiltering. One network per datatype. Similarity by Pearson corr (>=6 vars) or normalized difference (<6 vars). Sparsification included top 50 edges per node to a maximum of 3,000 edges.
GBM	clinical,DNAm	baserep_sparser	0.689087	0.00689642	No prefiltering. One network per datatype. Similarity by Pearson corr (>=6 vars) or normalized difference (<6 vars). Sparsification included top 50 edges per node to a maximum of 3,000 edges.
GBM	cnv	eucimpute	0.564683	0.00963362	Imputation by median. Prefiltering by lasso. Single network per variable (if 1+ pass lasso), else single network for full datatype. Similarity by Euclidean distance+exponential scaling. Sparsification included top 50 edges per node to a maximum of 3,000 edges.
GBM	DNAm	eucimpute	0.579861	0.00825306	Imputation by median. Prefiltering by lasso. Single network per variable (if 1+ pass lasso), else single network for full datatype. Similarity by Euclidean distance+exponential scaling. Sparsification included top 50 edges per node to a maximum of 3,000 edges.
GBM	miRNA	eucimpute	0.515278	0.0146203	Imputation by median. Prefiltering by lasso. Single network per variable (if 1+ pass lasso), else single network for full datatype. Similarity by Euclidean distance+exponential scaling. Sparsification included top 50 edges per node to a maximum of 3,000 edges.
GBM	rna	pearimpute	0.592758	0.0101779	Imputation by median. Prefiltering by lasso. Single network per variable (if 1+ pass lasso), else single network for full datatype. Similarity by Pearson (>=6vars) or Euclidean distance (<6vars), exponential scaling. Sparsification included top 50 edges per node to a maximum of 6,000 edges.
KIRC	clinical	baserep	0.814286	0.00444205	No prefiltering. One network per datatype. Similarity by Pearson corr (>=6 vars) or normalized difference (<6 vars). Sparsification included top 30 edges per node to a maximum of 6,000 edges.															clin	0.741
KIRC	clinical, CNV	baserep	0.817411	0.00419555	No prefiltering. One network per datatype. Similarity by Pearson corr (>=6 vars) or normalized difference (<6 vars). Sparsification included top 30 edges per node to a maximum of 6,000 edges.															scna	0.601
KIRC	clinical, miRNA	baserep	0.818973	0.00441493	No prefiltering. One network per datatype. Similarity by Pearson corr (>=6 vars) or normalized difference (<6 vars). Sparsification included top 30 edges per node to a maximum of 6,000 edges.															methy	0.706
KIRC	clinical, proteomics	baserep	0.820759	0.00441451	No prefiltering. One network per datatype. Similarity by Pearson corr (>=6 vars) or normalized difference (<6 vars). Sparsification included top 30 edges per node to a maximum of 6,000 edges.															mRNA	0.725
KIRC	clinical, rna	baserep	0.813839	0.00424841	No prefiltering. One network per datatype. Similarity by Pearson corr (>=6 vars) or normalized difference (<6 vars). Sparsification included top 30 edges per node to a maximum of 6,000 edges.															miRNA	0.621
KIRC	clinical,DNAm	baserep	0.819643	0.00543644	No prefiltering. One network per datatype. Similarity by Pearson corr (>=6 vars) or normalized difference (<6 vars). Sparsification included top 30 edges per node to a maximum of 6,000 edges.															prot	0.721
KIRC	cnv	baserep	0.635238	0.00634065	No prefiltering. One network per datatype. Similarity by Pearson corr (>=6 vars) or normalized difference (<6 vars). Sparsification included top 30 edges per node to a maximum of 6,000 edges.															clinSCNA	0.753
KIRC	DNAm	baserep	0.724926	0.0118501	No prefiltering. One network per datatype. Similarity by Pearson corr (>=6 vars) or normalized difference (<6 vars). Sparsification included top 30 edges per node to a maximum of 6,000 edges.															clinmethy	0.755
KIRC	miRNA	baserep	0.643929	0.0135224	No prefiltering. One network per datatype. Similarity by Pearson corr (>=6 vars) or normalized difference (<6 vars). Sparsification included top 30 edges per node to a maximum of 6,000 edges.															clinmRNA	0.725
KIRC	Proteomics	baserep	0.71619	0.00869108	No prefiltering. One network per datatype. Similarity by Pearson corr (>=6 vars) or normalized difference (<6 vars). Sparsification included top 30 edges per node to a maximum of 6,000 edges.															clinmiRNA	0.7
KIRC	rna	baserep	0.636756	0.0134542	No prefiltering. One network per datatype. Similarity by Pearson corr (>=6 vars) or normalized difference (<6 vars). Sparsification included top 30 edges per node to a maximum of 6,000 edges.															clinProt	0.775
LUSC	clinical	baserep	0.716667	0.0140643	No prefiltering. One network per datatype. Similarity by Pearson corr (>=6 vars) or normalized difference (<6 vars). Sparsification included top 40 edges per node to a maximum of 6,000 edges.
LUSC	clinical, CNV	baserep	0.690936	0.0206744	No prefiltering. One network per datatype. Similarity by Pearson corr (>=6 vars) or normalized difference (<6 vars). Sparsification included top 40 edges per node to a maximum of 6,000 edges.
LUSC	clinical, miRNA	baserep	0.653086	0.0219565	No prefiltering. One network per datatype. Similarity by Pearson corr (>=6 vars) or normalized difference (<6 vars). Sparsification included top 40 edges per node to a maximum of 6,000 edges.
LUSC	clinical, proteomics	baserep	0.662963	0.0203603	No prefiltering. One network per datatype. Similarity by Pearson corr (>=6 vars) or normalized difference (<6 vars). Sparsification included top 40 edges per node to a maximum of 6,000 edges.
LUSC	clinical, rna	plassoc1	0.662281	0.0176803	Prefiltering by lasso. Top clinical variable only. One network per variable (if lasso has 1+ variables) or one per datatype. Similarity by Pearson correlation + exponential scaling. Sparsification included top 40 edges per node to a maximum of 6,000 edges.
LUSC	cnv	baserep	0.6	0.0149191	No prefiltering. One network per datatype. Similarity by Pearson corr (>=6 vars) or normalized difference (<6 vars). Sparsification included top 40 edges per node to a maximum of 6,000 edges.
LUSC	miRNA	plassoc1	0.4375	0.0236806	Prefiltering by lasso. Top clinical variable only. One network per variable (if lasso has 1+ variables) or one per datatype. Similarity by Pearson correlation + exponential scaling. . Sparsification included top 40 edges per node to a maximum of 6,000 edges.
LUSC	Proteomics	baserep	0.676574	0.010612	No prefiltering. One network per datatype. Similarity by Pearson corr (>=6 vars) or normalized difference (<6 vars). Sparsification included top 50 edges per node to a maximum of 3,000 edges.
LUSC	rna	plassoc1	0.598333	0.0133304	Prefiltering by lasso. Top clinical variable only. One network per variable (if lasso has 1+ variables) or one per datatype. Similarity by Pearson correlation + exponential scaling. Sparsification included top 40 edges per node to a maximum of 6,000 edges.
OV	clinical	baserep	0.673548	0.00774062	No prefiltering. One network per datatype. Similarity by Pearson corr (>=6 vars) or normalized difference (<6 vars). Sparsification included top 50 edges per node to a maximum of 6,000 edges.
OV	clinical, CNV	baserep	0.695161	0.0051769	No prefiltering. One network per datatype. Similarity by Pearson corr (>=6 vars) or normalized difference (<6 vars). Sparsification included top 50 edges per node to a maximum of 6,000 edges.
OV	clinical, miRNA	baserep	0.6625	0.00623267	No prefiltering. One network per datatype. Similarity by Pearson corr (>=6 vars) or normalized difference (<6 vars). Sparsification included top 50 edges per node to a maximum of 6,000 edges.
OV	clinical, proteomics	baserep	0.655645	0.00471354	No prefiltering. One network per datatype. Similarity by Pearson corr (>=6 vars) or normalized difference (<6 vars). Sparsification included top 50 edges per node to a maximum of 6,000 edges.
OV	clinical, rna	baserep	0.681613	0.00646606	No prefiltering. One network per datatype. Similarity by Pearson corr (>=6 vars) or normalized difference (<6 vars). Sparsification included top 50 edges per node to a maximum of 6,000 edges.
OV	clinical,DNAm	baserep	0.67871	0.00717239	No prefiltering. One network per datatype. Similarity by Pearson corr (>=6 vars) or normalized difference (<6 vars). Sparsification included top 50 edges per node to a maximum of 6,000 edges.
OV	cnv	eucscale	0.661935	0.0031298	Prefiltering by lasso. Single network per variable (if 1+ pass lasso), else single network for full datatype. Similarity by Euclidean distance+exponential scaling
OV	DNAm	eucscale	0.571048	0.00504696	Prefiltering by lasso. Single network per variable (if 1+ pass lasso), else single network for full datatype. Similarity by Euclidean distance+exponential scaling
OV	miRNA	eucscale	0.549576	0.00439902	Prefiltering by lasso. Single network per variable (if 1+ pass lasso), else single network for full datatype. Similarity by Euclidean distance+exponential scaling
OV	Proteomics	baserep	0.6032	0.00694761	No prefiltering. One network per datatype. Similarity by Pearson corr (>=6 vars) or normalized difference (<6 vars). Sparsification included top 50 edges per node to a maximum of 6,000 edges.
OV	rna	baserep	0.608243	0.00189304	No prefiltering. One network per datatype. Similarity by Pearson corr (>=6 vars) or normalized difference (<6 vars). Sparsification included top 50 edges per node to a maximum of 6,000 edges.
