# Supplementary material for: netDx: interpretable patient classification using integrated patient similarity networks
Source: Mol Syst Biol. 2019 Mar 19;15(3):e8497. doi: 10.15252/msb.20188497 (PMC6423721; doi:10.15252/msb.20188497)
Supplement: Supplementary file 4 — Dataset EV2 [file MSB-15-e8497-s004.xlsx]

## Sheet: Description
Dataset EV2. Scores for pathway-level networks for predicting Luminal A subtype of breast tumour from gene expression. Score shown is the best achieved by a given network for over 70% of the 100 trials. Only networks scoring a max of three or more out of 10 in over 70% trials are shown here. Asterisks indicate high-scoring singleton nodes omitted from the Enrichment Map in Figure 3B.

## Sheet: Dataset EV2
A. Breast tumour, Luminal A
Feature name	Max. score
ACTIVATION OF ATR IN RESPONSE TO REPLICATION STRESS	10
AMPLIFICATION OF SIGNAL FROM THE KINETOCHORES	10
AMPLIFICATION OF SIGNAL FROM UNATTACHED KINETOCHORES VIA A MAD2 INHIBITORY SIGNAL	10
AURORA B SIGNALING	10
BIOCARTA MCM PATHWAY	10
BIOCARTA PTC1 PATHWAY	10
BIOCARTA RANMS PATHWAY	10
CIRCADIAN RHYTHM PATHWAY	10
CYCLIN A B1 B2 ASSOCIATED EVENTS DURING G2 M TRANSITION	10
DE NOVO PURINE BIOSYNTHESIS	10
DE NOVO PYRIMIDINE DEOXYRIBONUCLEOTIDE BIOSYNTHESIS	10
FANCONI ANEMIA PATHWAY	10
FOXM1 TRANSCRIPTION FACTOR NETWORK	10
GABA SYNTHESIS, RELEASE, REUPTAKE AND DEGRADATION	10
GLUCURONIDATION *	10
GLUTATHIONE-MEDIATED DETOXIFICATION I *	10
HDR THROUGH MMEJ ALT-NHEJ	10
HDR THROUGH SINGLE STRAND ANNEALING SSA	10
INTERCONVERSION OF NUCLEOTIDE DI- AND TRIPHOSPHATES	10
INTERLEUKIN-6 SIGNALING	10
KINESINS	10
MASTL FACILITATES MITOTIC PROGRESSION	10
MISMATCH REPAIR MMR DIRECTED BY MSH2:MSH3 MUTSBETA	10
MMR	10
NEUROTRANSMITTER CLEARANCE	10
NICOTINE PHARMACODYNAMICS PATHWAY	10
PID AURORA B PATHWAY	10
PID CIRCADIAN PATHWAY	10
PID FOXM1 PATHWAY	10
PID PLK1 PATHWAY	10
PLK1 SIGNALING EVENTS	10
PYRIMIDINE SALVAGE	10
RESOLUTION OF D-LOOP STRUCTURES	10
RESOLUTION OF D-LOOP STRUCTURES THROUGH HOLLIDAY JUNCTION INTERMEDIATES	10
RESOLUTION OF D-LOOP STRUCTURES THROUGH SYNTHESIS-DEPENDENT STRAND ANNEALING SDSA	10
RESOLUTION OF SISTER CHROMATID COHESION	10
RHO GTPASES ACTIVATE CIT	10
RUNX1 AND FOXP3 CONTROL THE DEVELOPMENT OF REGULATORY T LYMPHOCYTES TREGS	10
TP53 REGULATES TRANSCRIPTION OF GENES INVOLVED IN G1 CELL CYCLE ARREST	10
TRANSCRIPTION OF E2F TARGETS UNDER NEGATIVE CONTROL BY P107 RBL1 AND P130 RBL2 IN COMPLEX WITH HDAC1	10
ACTIVATION OF THE PRE-REPLICATIVE COMPLEX	9
ASSOCIATION OF LICENSING FACTORS WITH THE PRE-REPLICATIVE COMPLEX	9
AURORA A SIGNALING	9
BIOCARTA ETS PATHWAY	9
BIOCARTA IL6 PATHWAY	9
BIOCARTA P35ALZHEIMERS PATHWAY	9
CREATINE METABOLISM	9
DIGESTION*	9
ESTABLISHMENT OF SISTER CHROMATID COHESION	9
GLUCONEOGENESIS I *	9
INACTIVATION OF APC C VIA DIRECT INHIBITION OF THE APC C COMPLEX	9
INHIBITION OF THE PROTEOLYTIC ACTIVITY OF APC C REQUIRED FOR THE ONSET OF ANAPHASE BY MITOTIC SPINDLE CHECKPOINT COMPONENTS	9
PID ANTHRAX PATHWAY	9
PID AURORA A PATHWAY	9
PID DELTA NP63 PATHWAY	9
PID FANCONI PATHWAY	9
VALIDATED TRANSCRIPTIONAL TARGETS OF DELTANP63 ISOFORMS	9
BIOCARTA P27 PATHWAY	8
DISEASES ASSOCIATED WITH SURFACTANT METABOLISM *	8
NEUROTRANSMITTER RELEASE CYCLE	8
SYNTHESIS OF PIPS AT THE EARLY ENDOSOME MEMBRANE *	8
TRANSCRIPTIONAL REGULATION BY E2F6	8
CONDENSATION OF PROMETAPHASE CHROMOSOMES	7
INTERLEUKIN-27 SIGNALING	7
ORGANIC CATION TRANSPORT	7
RHO GTPASES ACTIVATE FORMINS	7
FATTY ACIDS	6
INTERLEUKIN-35 SIGNALLING	6
MISCELLANEOUS SUBSTRATES	6
PURINE NUCLEOTIDES I DE NOVO I BIOSYNTHESIS II	6
VOLTAGE GATED POTASSIUM CHANNELS	6
ZINC TRANSPORTERS	6
BIOCARTA SARS PATHWAY	5
G0 AND EARLY G1	5
HSP90 CHAPERONE CYCLE FOR SHRS	5
NUCLEAR RECEPTOR TRANSCRIPTION PATHWAY	5
BICARBONATE TRANSPORTERS	4
SYNTHESIS, SECRETION, AND DEACYLATION OF GHRELIN	3
B. Breast tumour, other
Feature name	Max score
ACTIVATION OF ATR IN RESPONSE TO REPLICATION STRESS	10
ACTIVATION OF THE PRE-REPLICATIVE COMPLEX	10
AMPLIFICATION OF SIGNAL FROM THE KINETOCHORES	10
AMPLIFICATION OF SIGNAL FROM UNATTACHED KINETOCHORES VIA A MAD2 INHIBITORY SIGNAL	10
ASSOCIATION OF LICENSING FACTORS WITH THE PRE-REPLICATIVE COMPLEX	10
AURORA A SIGNALING	10
AURORA B SIGNALING	10
BIOCARTA PTC1 PATHWAY	10
BIOCARTA RANMS PATHWAY	10
CIRCADIAN RHYTHM PATHWAY	10
CONDENSATION OF PROMETAPHASE CHROMOSOMES	10
CYCLIN A B1 B2 ASSOCIATED EVENTS DURING G2 M TRANSITION	10
DE NOVO PURINE BIOSYNTHESIS	10
ESTABLISHMENT OF SISTER CHROMATID COHESION	10
FANCONI ANEMIA PATHWAY	10
FOXM1 TRANSCRIPTION FACTOR NETWORK	10
HDR THROUGH MMEJ ALT-NHEJ	10
KINESINS	10
MASTL FACILITATES MITOTIC PROGRESSION	10
NEUROTRANSMITTER CLEARANCE	10
PID AURORA A PATHWAY	10
PID AURORA B PATHWAY	10
PID CIRCADIAN PATHWAY	10
PID FOXM1 PATHWAY	10
PLK1 SIGNALING EVENTS	10
RESOLUTION OF D-LOOP STRUCTURES	10
RESOLUTION OF D-LOOP STRUCTURES THROUGH HOLLIDAY JUNCTION INTERMEDIATES	10
RUNX1 AND FOXP3 CONTROL THE DEVELOPMENT OF REGULATORY T LYMPHOCYTES TREGS	10
TP53 REGULATES TRANSCRIPTION OF GENES INVOLVED IN G1 CELL CYCLE ARREST	10
TRANSCRIPTION OF E2F TARGETS UNDER NEGATIVE CONTROL BY P107 RBL1 AND P130 RBL2 IN COMPLEX WITH HDAC1	10
BIOCARTA MCM PATHWAY	9
BIOCARTA P35ALZHEIMERS PATHWAY	9
CELL DIVISION	9
CREATINE METABOLISM	9
INACTIVATION OF APC C VIA DIRECT INHIBITION OF THE APC C COMPLEX	9
INHIBITION OF THE PROTEOLYTIC ACTIVITY OF APC C REQUIRED FOR THE ONSET OF ANAPHASE BY MITOTIC SPINDLE CHECKPOINT COMPONENTS	9
INTERCONVERSION OF NUCLEOTIDE DI- AND TRIPHOSPHATES	9
INTERLEUKIN-6 SIGNALING	9
PLASMINOGEN ACTIVATING CASCADE	9
POLO-LIKE KINASE MEDIATED EVENTS	9
PYRIMIDINE SALVAGE	9
RESOLUTION OF D-LOOP STRUCTURES THROUGH SYNTHESIS-DEPENDENT STRAND ANNEALING SDSA	9
RHO GTPASES ACTIVATE CIT	9
TP53 REGULATES TRANSCRIPTION OF GENES INVOLVED IN G2 CELL CYCLE ARREST	9
BIOCARTA ETS PATHWAY	8
BIOCARTA SKP2E2F PATHWAY	8
GLUTATHIONE-MEDIATED DETOXIFICATION I	8
INITIATION OF NUCLEAR ENVELOPE REFORMATION	8
KERATAN SULFATE DEGRADATION	8
NUCLEAR ENVELOPE REASSEMBLY	8
PHOSPHOLIPASE C-MEDIATED CASCADE FGFR4	8
PID P38 GAMMA DELTA PATHWAY	8
SIGNALING MEDIATED BY P38-GAMMA AND P38-DELTA	8
GOLGI CISTERNAE PERICENTRIOLAR STACK REORGANIZATION	7
NICOTINE PHARMACODYNAMICS PATHWAY	7
SA PROGRAMMED CELL DEATH	7
SYNTHESIS, SECRETION, AND DEACYLATION OF GHRELIN	7
BIOCARTA RB PATHWAY	6
INCRETIN SYNTHESIS, SECRETION, AND INACTIVATION	6
MISCELLANEOUS SUBSTRATES	6
PID FANCONI PATHWAY	6
SYNTHESIS, SECRETION, AND INACTIVATION OF GLUCAGON-LIKE PEPTIDE-1 GLP-1	6
ADRENALINE AND NORADRENALINE BIOSYNTHESIS	5
BIOCARTA DNAFRAGMENT PATHWAY	5
MMR	5
PID ANTHRAX PATHWAY	5
