# Supplementary material for: netDx: interpretable patient classification using integrated patient similarity networks
Source: Mol Syst Biol. 2019 Mar 19;15(3):e8497. doi: 10.15252/msb.20188497 (PMC6423721; doi:10.15252/msb.20188497)
Supplement: Supplementary file 5 — Dataset EV3 [file MSB-15-e8497-s005.xlsx]

## Sheet: Description
Dataset EV3. Significant pathways from GSEA applied to breast cancer - genes differentially expressed comparing LumA subgroup to all other subgroups.

## Sheet: Dataset EV3
ID	Description	FDR
PLK1 SIGNALING EVENTS%PATHWAY INTERACTION DATABASE NCI-NATURE CURATED DATA%PLK1 SIGNALING EVENTS	PLK1 SIGNALING EVENTS%PATHWAY INTERACTION DATABASE NCI-NATURE CURATED DATA%PLK1 SIGNALING EVENTS	0
POLO-LIKE KINASE MEDIATED EVENTS%REACTOME DATABASE ID RELEASE 63%156711	POLO-LIKE KINASE MEDIATED EVENTS%REACTOME DATABASE ID RELEASE 63%156711	0
PID_PLK1_PATHWAY%MSIGDB_C2%PID_PLK1_PATHWAY	PID_PLK1_PATHWAY%MSIGDB_C2%PID_PLK1_PATHWAY	0
HALLMARK_E2F_TARGETS%MSIGDB_C2%HALLMARK_E2F_TARGETS	HALLMARK_E2F_TARGETS%MSIGDB_C2%HALLMARK_E2F_TARGETS	0
UNWINDING OF DNA%REACTOME%R-HSA-176974.2	UNWINDING OF DNA%REACTOME%R-HSA-176974.2	0
HALLMARK_G2M_CHECKPOINT%MSIGDB_C2%HALLMARK_G2M_CHECKPOINT	HALLMARK_G2M_CHECKPOINT%MSIGDB_C2%HALLMARK_G2M_CHECKPOINT	0
ACTIVATION OF THE PRE-REPLICATIVE COMPLEX%REACTOME DATABASE ID RELEASE 63%68962	ACTIVATION OF THE PRE-REPLICATIVE COMPLEX%REACTOME DATABASE ID RELEASE 63%68962	0
PID_AURORA_B_PATHWAY%MSIGDB_C2%PID_AURORA_B_PATHWAY	PID_AURORA_B_PATHWAY%MSIGDB_C2%PID_AURORA_B_PATHWAY	0
AURORA B SIGNALING%PATHWAY INTERACTION DATABASE NCI-NATURE CURATED DATA%AURORA B SIGNALING	AURORA B SIGNALING%PATHWAY INTERACTION DATABASE NCI-NATURE CURATED DATA%AURORA B SIGNALING	0
AMPLIFICATION OF SIGNAL FROM THE KINETOCHORES%REACTOME DATABASE ID RELEASE 63%141424	AMPLIFICATION OF SIGNAL FROM THE KINETOCHORES%REACTOME DATABASE ID RELEASE 63%141424	0
AMPLIFICATION OF SIGNAL FROM UNATTACHED KINETOCHORES VIA A MAD2 INHIBITORY SIGNAL%REACTOME%R-HSA-141444.2	AMPLIFICATION OF SIGNAL FROM UNATTACHED KINETOCHORES VIA A MAD2 INHIBITORY SIGNAL%REACTOME%R-HSA-141444.2	0
DNA STRAND ELONGATION%REACTOME%R-HSA-69190.2	DNA STRAND ELONGATION%REACTOME%R-HSA-69190.2	0
BIOCARTA_MCM_PATHWAY%MSIGDB_C2%BIOCARTA_MCM_PATHWAY	BIOCARTA_MCM_PATHWAY%MSIGDB_C2%BIOCARTA_MCM_PATHWAY	0
RESOLUTION OF SISTER CHROMATID COHESION%REACTOME DATABASE ID RELEASE 63%2500257	RESOLUTION OF SISTER CHROMATID COHESION%REACTOME DATABASE ID RELEASE 63%2500257	7.06e-05
MITOTIC SPINDLE CHECKPOINT%REACTOME%R-HSA-69618.2	MITOTIC SPINDLE CHECKPOINT%REACTOME%R-HSA-69618.2	6.59e-05
ATR SIGNALING PATHWAY%PATHWAY INTERACTION DATABASE NCI-NATURE CURATED DATA%ATR SIGNALING PATHWAY	ATR SIGNALING PATHWAY%PATHWAY INTERACTION DATABASE NCI-NATURE CURATED DATA%ATR SIGNALING PATHWAY	6.17e-05
ACTIVATION OF ATR IN RESPONSE TO REPLICATION STRESS%REACTOME DATABASE ID RELEASE 63%176187	ACTIVATION OF ATR IN RESPONSE TO REPLICATION STRESS%REACTOME DATABASE ID RELEASE 63%176187	5.81e-05
G1 S-SPECIFIC TRANSCRIPTION%REACTOME DATABASE ID RELEASE 63%69205	G1 S-SPECIFIC TRANSCRIPTION%REACTOME DATABASE ID RELEASE 63%69205	5.49e-05
ASSOCIATION OF LICENSING FACTORS WITH THE PRE-REPLICATIVE COMPLEX%REACTOME DATABASE ID RELEASE 63%69298	ASSOCIATION OF LICENSING FACTORS WITH THE PRE-REPLICATIVE COMPLEX%REACTOME DATABASE ID RELEASE 63%69298	5.2e-05
PID_ATR_PATHWAY%MSIGDB_C2%PID_ATR_PATHWAY	PID_ATR_PATHWAY%MSIGDB_C2%PID_ATR_PATHWAY	4.94e-05
PID_FOXM1_PATHWAY%MSIGDB_C2%PID_FOXM1_PATHWAY	PID_FOXM1_PATHWAY%MSIGDB_C2%PID_FOXM1_PATHWAY	4.7e-05
ACTIVATION OF E2F1 TARGET GENES AT G1 S%REACTOME DATABASE ID RELEASE 63%539107	ACTIVATION OF E2F1 TARGET GENES AT G1 S%REACTOME DATABASE ID RELEASE 63%539107	4.49e-05
RHO GTPASES ACTIVATE FORMINS%REACTOME%R-HSA-5663220.1	RHO GTPASES ACTIVATE FORMINS%REACTOME%R-HSA-5663220.1	4.3e-05
FOXM1 TRANSCRIPTION FACTOR NETWORK%PATHWAY INTERACTION DATABASE NCI-NATURE CURATED DATA%FOXM1 TRANSCRIPTION FACTOR NETWORK	FOXM1 TRANSCRIPTION FACTOR NETWORK%PATHWAY INTERACTION DATABASE NCI-NATURE CURATED DATA%FOXM1 TRANSCRIPTION FACTOR NETWORK	4.12e-05
CYCLIN A B1 B2 ASSOCIATED EVENTS DURING G2 M TRANSITION%REACTOME%R-HSA-69273.6	CYCLIN A B1 B2 ASSOCIATED EVENTS DURING G2 M TRANSITION%REACTOME%R-HSA-69273.6	3.95e-05
G0 AND EARLY G1%REACTOME%R-HSA-1538133.3	G0 AND EARLY G1%REACTOME%R-HSA-1538133.3	0.000229
FANCONI ANEMIA PATHWAY%PATHWAY INTERACTION DATABASE NCI-NATURE CURATED DATA%FANCONI ANEMIA PATHWAY	FANCONI ANEMIA PATHWAY%PATHWAY INTERACTION DATABASE NCI-NATURE CURATED DATA%FANCONI ANEMIA PATHWAY	0.000331
PID_FANCONI_PATHWAY%MSIGDB_C2%PID_FANCONI_PATHWAY	PID_FANCONI_PATHWAY%MSIGDB_C2%PID_FANCONI_PATHWAY	0.000354
MITOTIC PROMETAPHASE%REACTOME%R-HSA-68877.3	MITOTIC PROMETAPHASE%REACTOME%R-HSA-68877.3	0.000615
DNA REPLICATION%REACTOME DATABASE ID RELEASE 63%69306	DNA REPLICATION%REACTOME DATABASE ID RELEASE 63%69306	0.000661
KINESINS%REACTOME%R-HSA-983189.3	KINESINS%REACTOME%R-HSA-983189.3	0.000863
BIOCARTA_G2_PATHWAY%MSIGDB_C2%BIOCARTA_G2_PATHWAY	BIOCARTA_G2_PATHWAY%MSIGDB_C2%BIOCARTA_G2_PATHWAY	0.000836
TP53 REGULATES TRANSCRIPTION OF GENES INVOLVED IN G1 CELL CYCLE ARREST%REACTOME DATABASE ID RELEASE 63%6804116	TP53 REGULATES TRANSCRIPTION OF GENES INVOLVED IN G1 CELL CYCLE ARREST%REACTOME DATABASE ID RELEASE 63%6804116	0.00105102
CELL CYCLE, MITOTIC%REACTOME%R-HSA-69278.1	CELL CYCLE, MITOTIC%REACTOME%R-HSA-69278.1	0.00125311
CELL CYCLE CHECKPOINTS%REACTOME DATABASE ID RELEASE 63%69620	CELL CYCLE CHECKPOINTS%REACTOME DATABASE ID RELEASE 63%69620	0.00189655
G1 S TRANSITION%REACTOME%R-HSA-69206.2	G1 S TRANSITION%REACTOME%R-HSA-69206.2	0.0020091
CHK1 CHK2(CDS1) MEDIATED INACTIVATION OF CYCLIN B:CDK1 COMPLEX%REACTOME DATABASE ID RELEASE 63%75035	CHK1 CHK2(CDS1) MEDIATED INACTIVATION OF CYCLIN B:CDK1 COMPLEX%REACTOME DATABASE ID RELEASE 63%75035	0.00227596
BIOCARTA_PTC1_PATHWAY%MSIGDB_C2%BIOCARTA_PTC1_PATHWAY	BIOCARTA_PTC1_PATHWAY%MSIGDB_C2%BIOCARTA_PTC1_PATHWAY	0.0023725
M G1 TRANSITION%REACTOME DATABASE ID RELEASE 63%68874	M G1 TRANSITION%REACTOME DATABASE ID RELEASE 63%68874	0.00246385
DNA REPLICATION PRE-INITIATION%REACTOME DATABASE ID RELEASE 63%69002	DNA REPLICATION PRE-INITIATION%REACTOME DATABASE ID RELEASE 63%69002	0.0026003
TRANSCRIPTION OF E2F TARGETS UNDER NEGATIVE CONTROL BY DREAM COMPLEX%REACTOME DATABASE ID RELEASE 63%1362277	TRANSCRIPTION OF E2F TARGETS UNDER NEGATIVE CONTROL BY DREAM COMPLEX%REACTOME DATABASE ID RELEASE 63%1362277	0.00268186
S PHASE%REACTOME%R-HSA-69242.2	S PHASE%REACTOME%R-HSA-69242.2	0.00275948
MITOTIC METAPHASE AND ANAPHASE%REACTOME%R-HSA-2555396.2	MITOTIC METAPHASE AND ANAPHASE%REACTOME%R-HSA-2555396.2	0.00271834
SEPARATION OF SISTER CHROMATIDS%REACTOME%R-HSA-2467813.1	SEPARATION OF SISTER CHROMATIDS%REACTOME%R-HSA-2467813.1	0.00301663
MITOTIC G1-G1 S PHASES%REACTOME DATABASE ID RELEASE 63%453279	MITOTIC G1-G1 S PHASES%REACTOME DATABASE ID RELEASE 63%453279	0.00301564
HOMOLOGOUS DNA PAIRING AND STRAND EXCHANGE%REACTOME%R-HSA-5693579.1	HOMOLOGOUS DNA PAIRING AND STRAND EXCHANGE%REACTOME%R-HSA-5693579.1	0.00310084
MITOTIC ANAPHASE%REACTOME%R-HSA-68882.2	MITOTIC ANAPHASE%REACTOME%R-HSA-68882.2	0.00333003
SYNTHESIS OF DNA%REACTOME DATABASE ID RELEASE 63%69239	SYNTHESIS OF DNA%REACTOME DATABASE ID RELEASE 63%69239	0.00381766
TELOMERE C-STRAND (LAGGING STRAND) SYNTHESIS%REACTOME%R-HSA-174417.2	TELOMERE C-STRAND (LAGGING STRAND) SYNTHESIS%REACTOME%R-HSA-174417.2	0.00390138
TP53 REGULATES TRANSCRIPTION OF CELL CYCLE GENES%REACTOME DATABASE ID RELEASE 63%6791312	TP53 REGULATES TRANSCRIPTION OF CELL CYCLE GENES%REACTOME DATABASE ID RELEASE 63%6791312	0.00445718
BIOCARTA_RANMS_PATHWAY%MSIGDB_C2%BIOCARTA_RANMS_PATHWAY	BIOCARTA_RANMS_PATHWAY%MSIGDB_C2%BIOCARTA_RANMS_PATHWAY	0.00464175
TRANSCRIPTION OF E2F TARGETS UNDER NEGATIVE CONTROL BY P107 (RBL1) AND P130 (RBL2) IN COMPLEX WITH HDAC1%REACTOME DATABASE ID RELEASE 63%1362300	TRANSCRIPTION OF E2F TARGETS UNDER NEGATIVE CONTROL BY P107 (RBL1) AND P130 (RBL2) IN COMPLEX WITH HDAC1%REACTOME DATABASE ID RELEASE 63%1362300	0.00474301
AURORA A SIGNALING%PATHWAY INTERACTION DATABASE NCI-NATURE CURATED DATA%AURORA A SIGNALING	AURORA A SIGNALING%PATHWAY INTERACTION DATABASE NCI-NATURE CURATED DATA%AURORA A SIGNALING	0.00510181
LAGGING STRAND SYNTHESIS%REACTOME DATABASE ID RELEASE 63%69186	LAGGING STRAND SYNTHESIS%REACTOME DATABASE ID RELEASE 63%69186	0.00522756
PID_AURORA_A_PATHWAY%MSIGDB_C2%PID_AURORA_A_PATHWAY	PID_AURORA_A_PATHWAY%MSIGDB_C2%PID_AURORA_A_PATHWAY	0.00513252
EXTENSION OF TELOMERES%REACTOME DATABASE ID RELEASE 63%180786	EXTENSION OF TELOMERES%REACTOME DATABASE ID RELEASE 63%180786	0.00548319
REGULATION OF DNA REPLICATION%REACTOME%R-HSA-69304.2	REGULATION OF DNA REPLICATION%REACTOME%R-HSA-69304.2	0.00576912
PRESYNAPTIC PHASE OF HOMOLOGOUS DNA PAIRING AND STRAND EXCHANGE%REACTOME DATABASE ID RELEASE 63%5693616	PRESYNAPTIC PHASE OF HOMOLOGOUS DNA PAIRING AND STRAND EXCHANGE%REACTOME DATABASE ID RELEASE 63%5693616	0.00575493
BIOCARTA_CELLCYCLE_PATHWAY%MSIGDB_C2%BIOCARTA_CELLCYCLE_PATHWAY	BIOCARTA_CELLCYCLE_PATHWAY%MSIGDB_C2%BIOCARTA_CELLCYCLE_PATHWAY	0.00574123
APC-CDC20 MEDIATED DEGRADATION OF NEK2A%REACTOME DATABASE ID RELEASE 63%179409	APC-CDC20 MEDIATED DEGRADATION OF NEK2A%REACTOME DATABASE ID RELEASE 63%179409	0.00633905
E2F TRANSCRIPTION FACTOR NETWORK%PATHWAY INTERACTION DATABASE NCI-NATURE CURATED DATA%E2F TRANSCRIPTION FACTOR NETWORK	E2F TRANSCRIPTION FACTOR NETWORK%PATHWAY INTERACTION DATABASE NCI-NATURE CURATED DATA%E2F TRANSCRIPTION FACTOR NETWORK	0.00626759
RESOLUTION OF D-LOOP STRUCTURES THROUGH HOLLIDAY JUNCTION INTERMEDIATES%REACTOME DATABASE ID RELEASE 63%5693568	RESOLUTION OF D-LOOP STRUCTURES THROUGH HOLLIDAY JUNCTION INTERMEDIATES%REACTOME DATABASE ID RELEASE 63%5693568	0.00621436
BASE EXCISION REPAIR%REACTOME%R-HSA-73884.1	BASE EXCISION REPAIR%REACTOME%R-HSA-73884.1	0.00611571
PID_BARD1_PATHWAY%MSIGDB_C2%PID_BARD1_PATHWAY	PID_BARD1_PATHWAY%MSIGDB_C2%PID_BARD1_PATHWAY	0.00629896
ATM PATHWAY%PATHWAY INTERACTION DATABASE NCI-NATURE CURATED DATA%ATM PATHWAY	ATM PATHWAY%PATHWAY INTERACTION DATABASE NCI-NATURE CURATED DATA%ATM PATHWAY	0.0063087
POLYMERASE SWITCHING ON THE C-STRAND OF THE TELOMERE%REACTOME%R-HSA-174411.2	POLYMERASE SWITCHING ON THE C-STRAND OF THE TELOMERE%REACTOME%R-HSA-174411.2	0.00621311
PCNA-DEPENDENT LONG PATCH BASE EXCISION REPAIR%REACTOME%R-HSA-5651801.1	PCNA-DEPENDENT LONG PATCH BASE EXCISION REPAIR%REACTOME%R-HSA-5651801.1	0.00613519
HDR THROUGH HOMOLOGOUS RECOMBINATION (HRR)%REACTOME%R-HSA-5685942.1	HDR THROUGH HOMOLOGOUS RECOMBINATION (HRR)%REACTOME%R-HSA-5685942.1	0.00614695
BARD1 SIGNALING EVENTS%PATHWAY INTERACTION DATABASE NCI-NATURE CURATED DATA%BARD1 SIGNALING EVENTS	BARD1 SIGNALING EVENTS%PATHWAY INTERACTION DATABASE NCI-NATURE CURATED DATA%BARD1 SIGNALING EVENTS	0.00638763
PID_E2F_PATHWAY%MSIGDB_C2%PID_E2F_PATHWAY	PID_E2F_PATHWAY%MSIGDB_C2%PID_E2F_PATHWAY	0.00636707
RESOLUTION OF D-LOOP STRUCTURES THROUGH SYNTHESIS-DEPENDENT STRAND ANNEALING (SDSA)%REACTOME DATABASE ID RELEASE 63%5693554	RESOLUTION OF D-LOOP STRUCTURES THROUGH SYNTHESIS-DEPENDENT STRAND ANNEALING (SDSA)%REACTOME DATABASE ID RELEASE 63%5693554	0.00629133
RESOLUTION OF D-LOOP STRUCTURES%REACTOME DATABASE ID RELEASE 63%5693537	RESOLUTION OF D-LOOP STRUCTURES%REACTOME DATABASE ID RELEASE 63%5693537	0.00704299
RESOLUTION OF AP SITES VIA THE MULTIPLE-NUCLEOTIDE PATCH REPLACEMENT PATHWAY%REACTOME DATABASE ID RELEASE 63%110373	RESOLUTION OF AP SITES VIA THE MULTIPLE-NUCLEOTIDE PATCH REPLACEMENT PATHWAY%REACTOME DATABASE ID RELEASE 63%110373	0.00694651
ASSEMBLY OF THE PRE-REPLICATIVE COMPLEX%REACTOME%R-HSA-68867.2	ASSEMBLY OF THE PRE-REPLICATIVE COMPLEX%REACTOME%R-HSA-68867.2	0.00689284
POLYMERASE SWITCHING%REACTOME DATABASE ID RELEASE 63%69091	POLYMERASE SWITCHING%REACTOME DATABASE ID RELEASE 63%69091	0.00689331
PID_ATM_PATHWAY%MSIGDB_C2%PID_ATM_PATHWAY	PID_ATM_PATHWAY%MSIGDB_C2%PID_ATM_PATHWAY	0.00682866
LEADING STRAND SYNTHESIS%REACTOME%R-HSA-69109.3	LEADING STRAND SYNTHESIS%REACTOME%R-HSA-69109.3	0.0068815
G2 M CHECKPOINTS%REACTOME DATABASE ID RELEASE 63%69481	G2 M CHECKPOINTS%REACTOME DATABASE ID RELEASE 63%69481	0.00755555
SA_REG_CASCADE_OF_CYCLIN_EXPR%MSIGDB_C2%SA_REG_CASCADE_OF_CYCLIN_EXPR	SA_REG_CASCADE_OF_CYCLIN_EXPR%MSIGDB_C2%SA_REG_CASCADE_OF_CYCLIN_EXPR	0.0082879
DNA REPLICATION%PANTHER PATHWAY%P00017	DNA REPLICATION%PANTHER PATHWAY%P00017	0.0101034
RESOLUTION OF ABASIC SITES (AP SITES)%REACTOME DATABASE ID RELEASE 63%73933	RESOLUTION OF ABASIC SITES (AP SITES)%REACTOME DATABASE ID RELEASE 63%73933	0.0100521
INACTIVATION OF APC C VIA DIRECT INHIBITION OF THE APC C COMPLEX%REACTOME%R-HSA-141430.2	INACTIVATION OF APC C VIA DIRECT INHIBITION OF THE APC C COMPLEX%REACTOME%R-HSA-141430.2	0.0106786
INHIBITION OF THE PROTEOLYTIC ACTIVITY OF APC C REQUIRED FOR THE ONSET OF ANAPHASE BY MITOTIC SPINDLE CHECKPOINT COMPONENTS%REACTOME DATABASE ID RELEASE 63%141405	INHIBITION OF THE PROTEOLYTIC ACTIVITY OF APC C REQUIRED FOR THE ONSET OF ANAPHASE BY MITOTIC SPINDLE CHECKPOINT COMPONENTS%REACTOME DATABASE ID RELEASE 63%141405	0.0112541
BIOCARTA_RB_PATHWAY%MSIGDB_C2%BIOCARTA_RB_PATHWAY	BIOCARTA_RB_PATHWAY%MSIGDB_C2%BIOCARTA_RB_PATHWAY	0.0128297
REMOVAL OF LICENSING FACTORS FROM ORIGINS%REACTOME DATABASE ID RELEASE 63%69300	REMOVAL OF LICENSING FACTORS FROM ORIGINS%REACTOME DATABASE ID RELEASE 63%69300	0.0150676
HOMOLOGY DIRECTED REPAIR%REACTOME DATABASE ID RELEASE 63%5693538	HOMOLOGY DIRECTED REPAIR%REACTOME DATABASE ID RELEASE 63%5693538	0.0172189
REGULATION OF MITOTIC CELL CYCLE%REACTOME DATABASE ID RELEASE 63%453276	REGULATION OF MITOTIC CELL CYCLE%REACTOME DATABASE ID RELEASE 63%453276	0.0174651
APC C-MEDIATED DEGRADATION OF CELL CYCLE PROTEINS%REACTOME DATABASE ID RELEASE 63%174143	APC C-MEDIATED DEGRADATION OF CELL CYCLE PROTEINS%REACTOME DATABASE ID RELEASE 63%174143	0.0179985
FANCONI ANEMIA PATHWAY%REACTOME%R-HSA-6783310.2	FANCONI ANEMIA PATHWAY%REACTOME%R-HSA-6783310.2	0.0178519
CHROMOSOME MAINTENANCE%REACTOME%R-HSA-73886.1	CHROMOSOME MAINTENANCE%REACTOME%R-HSA-73886.1	0.0193707
DNA DOUBLE-STRAND BREAK REPAIR%REACTOME%R-HSA-5693532.2	DNA DOUBLE-STRAND BREAK REPAIR%REACTOME%R-HSA-5693532.2	0.0219987
RECOGNITION OF DNA DAMAGE BY PCNA-CONTAINING REPLICATION COMPLEX%REACTOME%R-HSA-110314.1	RECOGNITION OF DNA DAMAGE BY PCNA-CONTAINING REPLICATION COMPLEX%REACTOME%R-HSA-110314.1	0.0222227
MMR%REACTOME DATABASE ID RELEASE 63%5358508	MMR%REACTOME DATABASE ID RELEASE 63%5358508	0.022005
HDR THROUGH SINGLE STRAND ANNEALING (SSA)%REACTOME DATABASE ID RELEASE 63%5685938	HDR THROUGH SINGLE STRAND ANNEALING (SSA)%REACTOME DATABASE ID RELEASE 63%5685938	0.0218025
M PHASE%REACTOME DATABASE ID RELEASE 63%68886	M PHASE%REACTOME DATABASE ID RELEASE 63%68886	0.0217086
MISMATCH REPAIR (MMR) DIRECTED BY MSH2:MSH6 (MUTSALPHA)%REACTOME DATABASE ID RELEASE 63%5358565	MISMATCH REPAIR (MMR) DIRECTED BY MSH2:MSH6 (MUTSALPHA)%REACTOME DATABASE ID RELEASE 63%5358565	0.0216476
GAP-FILLING DNA REPAIR SYNTHESIS AND LIGATION IN GG-NER%REACTOME%R-HSA-5696397.1	GAP-FILLING DNA REPAIR SYNTHESIS AND LIGATION IN GG-NER%REACTOME%R-HSA-5696397.1	0.0220677
METABOLISM OF FOLATE AND PTERINES%REACTOME DATABASE ID RELEASE 63%196757	METABOLISM OF FOLATE AND PTERINES%REACTOME DATABASE ID RELEASE 63%196757	0.0226004
BIOCARTA_ATRBRCA_PATHWAY%MSIGDB_C2%BIOCARTA_ATRBRCA_PATHWAY	BIOCARTA_ATRBRCA_PATHWAY%MSIGDB_C2%BIOCARTA_ATRBRCA_PATHWAY	0.0235126
DEPOSITION OF NEW CENPA-CONTAINING NUCLEOSOMES AT THE CENTROMERE%REACTOME DATABASE ID RELEASE 63%606279	DEPOSITION OF NEW CENPA-CONTAINING NUCLEOSOMES AT THE CENTROMERE%REACTOME DATABASE ID RELEASE 63%606279	0.0239512
E2F MEDIATED REGULATION OF DNA REPLICATION%REACTOME%R-HSA-113510.3	E2F MEDIATED REGULATION OF DNA REPLICATION%REACTOME%R-HSA-113510.3	0.0244297
BIOCARTA_P53_PATHWAY%MSIGDB_C2%BIOCARTA_P53_PATHWAY	BIOCARTA_P53_PATHWAY%MSIGDB_C2%BIOCARTA_P53_PATHWAY	0.0256081
PROCESSIVE SYNTHESIS ON THE LAGGING STRAND%REACTOME%R-HSA-69183.2	PROCESSIVE SYNTHESIS ON THE LAGGING STRAND%REACTOME%R-HSA-69183.2	0.0254653
CIRCADIAN RHYTHM PATHWAY%PATHWAY INTERACTION DATABASE NCI-NATURE CURATED DATA%CIRCADIAN RHYTHM PATHWAY	CIRCADIAN RHYTHM PATHWAY%PATHWAY INTERACTION DATABASE NCI-NATURE CURATED DATA%CIRCADIAN RHYTHM PATHWAY	0.0253537
PID_CIRCADIAN_PATHWAY%MSIGDB_C2%PID_CIRCADIAN_PATHWAY	PID_CIRCADIAN_PATHWAY%MSIGDB_C2%PID_CIRCADIAN_PATHWAY	0.0258015
HDR THROUGH HOMOLOGOUS RECOMBINATION (HR) OR SINGLE STRAND ANNEALING (SSA)%REACTOME%R-HSA-5693567.1	HDR THROUGH HOMOLOGOUS RECOMBINATION (HR) OR SINGLE STRAND ANNEALING (SSA)%REACTOME%R-HSA-5693567.1	0.0271089
NUCLEOSOME ASSEMBLY%REACTOME DATABASE ID RELEASE 63%774815	NUCLEOSOME ASSEMBLY%REACTOME DATABASE ID RELEASE 63%774815	0.0278645
HALLMARK_MYC_TARGETS_V1%MSIGDB_C2%HALLMARK_MYC_TARGETS_V1	HALLMARK_MYC_TARGETS_V1%MSIGDB_C2%HALLMARK_MYC_TARGETS_V1	0.0295783
MITOTIC G2-G2 M PHASES%REACTOME DATABASE ID RELEASE 63%453274	MITOTIC G2-G2 M PHASES%REACTOME DATABASE ID RELEASE 63%453274	0.0296795
HALLMARK_ESTROGEN_RESPONSE_LATE%MSIGDB_C2%HALLMARK_ESTROGEN_RESPONSE_LATE	HALLMARK_ESTROGEN_RESPONSE_LATE%MSIGDB_C2%HALLMARK_ESTROGEN_RESPONSE_LATE	0.030373
HALLMARK_ESTROGEN_RESPONSE_EARLY%MSIGDB_C2%HALLMARK_ESTROGEN_RESPONSE_EARLY	HALLMARK_ESTROGEN_RESPONSE_EARLY%MSIGDB_C2%HALLMARK_ESTROGEN_RESPONSE_EARLY	0.0306081
SWITCHING OF ORIGINS TO A POST-REPLICATIVE STATE%REACTOME DATABASE ID RELEASE 63%69052	SWITCHING OF ORIGINS TO A POST-REPLICATIVE STATE%REACTOME DATABASE ID RELEASE 63%69052	0.0306796
DE NOVO PYRIMIDINE DEOXYRIBONUCLEOTIDE BIOSYNTHESIS%PANTHER PATHWAY%P02739	DE NOVO PYRIMIDINE DEOXYRIBONUCLEOTIDE BIOSYNTHESIS%PANTHER PATHWAY%P02739	0.0331777
TP53 REGULATES TRANSCRIPTION OF GENES INVOLVED IN G2 CELL CYCLE ARREST%REACTOME DATABASE ID RELEASE 63%6804114	TP53 REGULATES TRANSCRIPTION OF GENES INVOLVED IN G2 CELL CYCLE ARREST%REACTOME DATABASE ID RELEASE 63%6804114	0.0339644
ORC1 REMOVAL FROM CHROMATIN%REACTOME DATABASE ID RELEASE 63%68949	ORC1 REMOVAL FROM CHROMATIN%REACTOME DATABASE ID RELEASE 63%68949	0.0342289
MISMATCH REPAIR (MMR) DIRECTED BY MSH2:MSH3 (MUTSBETA)%REACTOME DATABASE ID RELEASE 63%5358606	MISMATCH REPAIR (MMR) DIRECTED BY MSH2:MSH3 (MUTSBETA)%REACTOME DATABASE ID RELEASE 63%5358606	0.0363934
BIOCARTA_G1_PATHWAY%MSIGDB_C2%BIOCARTA_G1_PATHWAY	BIOCARTA_G1_PATHWAY%MSIGDB_C2%BIOCARTA_G1_PATHWAY	0.0380633
G2 M TRANSITION%REACTOME DATABASE ID RELEASE 63%69275	G2 M TRANSITION%REACTOME DATABASE ID RELEASE 63%69275	0.0386726
G2 M DNA DAMAGE CHECKPOINT%REACTOME%R-HSA-69473.4	G2 M DNA DAMAGE CHECKPOINT%REACTOME%R-HSA-69473.4	0.0423514
COPI-DEPENDENT GOLGI-TO-ER RETROGRADE TRAFFIC%REACTOME%R-HSA-6811434.1	COPI-DEPENDENT GOLGI-TO-ER RETROGRADE TRAFFIC%REACTOME%R-HSA-6811434.1	0.0427084
TERMINATION OF TRANSLESION DNA SYNTHESIS%REACTOME DATABASE ID RELEASE 63%5656169	TERMINATION OF TRANSLESION DNA SYNTHESIS%REACTOME DATABASE ID RELEASE 63%5656169	0.0462931
HALLMARK_MITOTIC_SPINDLE%MSIGDB_C2%HALLMARK_MITOTIC_SPINDLE	HALLMARK_MITOTIC_SPINDLE%MSIGDB_C2%HALLMARK_MITOTIC_SPINDLE	0.047976
DNA DAMAGE BYPASS%REACTOME DATABASE ID RELEASE 63%73893	DNA DAMAGE BYPASS%REACTOME DATABASE ID RELEASE 63%73893	0.0482545
BIOCARTA_P27_PATHWAY%MSIGDB_C2%BIOCARTA_P27_PATHWAY	BIOCARTA_P27_PATHWAY%MSIGDB_C2%BIOCARTA_P27_PATHWAY	0.0493115
HALLMARK_MTORC1_SIGNALING%MSIGDB_C2%HALLMARK_MTORC1_SIGNALING	HALLMARK_MTORC1_SIGNALING%MSIGDB_C2%HALLMARK_MTORC1_SIGNALING	0.0494878
REMOVAL OF THE FLAP INTERMEDIATE%REACTOME DATABASE ID RELEASE 63%69166	REMOVAL OF THE FLAP INTERMEDIATE%REACTOME DATABASE ID RELEASE 63%69166	0.0492759
