# Supplementary material for: netDx: interpretable patient classification using integrated patient similarity networks
Source: Mol Syst Biol. 2019 Mar 19;15(3):e8497. doi: 10.15252/msb.20188497 (PMC6423721; doi:10.15252/msb.20188497)
Supplement: Supplementary file 6 — Dataset EV4 [file MSB-15-e8497-s006.xlsx]

## Sheet: Description
Dataset EV4. GSEA-netDx comparison. Pathways shown in the EnrichmentMap in Appendix Figure S2

## Sheet: Dataset EV4
Pathway	GSEA FDR < 0.05	Consistently high-scoring in netDx (>=70% splits)	Predictive in both
ACTIVATION OF ATR IN RESPONSE TO REPLICATION STRESS	Yes	Yes	Yes
ACTIVATION OF THE PRE-REPLICATIVE COMPLEX	Yes	Yes	Yes
AMPLIFICATION OF SIGNAL FROM THE KINETOCHORES	Yes	Yes	Yes
AMPLIFICATION OF SIGNAL FROM UNATTACHED KINETOCHORES VIA A MAD2 INHIBITORY SIGNAL	Yes	Yes	Yes
ASSOCIATION OF LICENSING FACTORS WITH THE PRE-REPLICATIVE COMPLEX	Yes	Yes	Yes
AURORA A SIGNALING	Yes	Yes	Yes
AURORA B SIGNALING	Yes	Yes	Yes
BIOCARTA ETS PATHWAY		Yes
BIOCARTA IL6 PATHWAY		Yes
BIOCARTA MCM PATHWAY	Yes	Yes	Yes
BIOCARTA P27 PATHWAY	Yes	Yes	Yes
BIOCARTA P35ALZHEIMERS PATHWAY		Yes
BIOCARTA PTC1 PATHWAY	Yes	Yes	Yes
BIOCARTA RANMS PATHWAY	Yes	Yes	Yes
CIRCADIAN RHYTHM PATHWAY	Yes	Yes	Yes
CONDENSATION OF PROMETAPHASE CHROMOSOMES		Yes
CREATINE METABOLISM		Yes
CYCLIN A B1 B2 ASSOCIATED EVENTS DURING G2 M TRANSITION	Yes	Yes	Yes
DE NOVO PURINE BIOSYNTHESIS		Yes
DE NOVO PYRIMIDINE DEOXYRIBONUCLEOTIDE BIOSYNTHESIS	Yes	Yes	Yes
DIGESTION		Yes
DISEASES ASSOCIATED WITH SURFACTANT METABOLISM		Yes
ESTABLISHMENT OF SISTER CHROMATID COHESION		Yes
FANCONI ANEMIA PATHWAY	Yes	Yes	Yes
FOXM1 TRANSCRIPTION FACTOR NETWORK	Yes	Yes	Yes
GABA SYNTHESIS, RELEASE, REUPTAKE AND DEGRADATION		Yes
GLUCONEOGENESIS I		Yes
GLUCURONIDATION		Yes
GLUTATHIONE-MEDIATED DETOXIFICATION I		Yes
HDR THROUGH MMEJ ALT-NHEJ		Yes
HDR THROUGH SINGLE STRAND ANNEALING SSA	Yes	Yes	Yes
INACTIVATION OF APC C VIA DIRECT INHIBITION OF THE APC C COMPLEX	Yes	Yes	Yes
INHIBITION OF THE PROTEOLYTIC ACTIVITY OF APC C REQUIRED FOR THE ONSET OF ANAPHASE BY MITOTIC SPINDLE CHECKPOINT COMPONENTS	Yes	Yes	Yes
INTERCONVERSION OF NUCLEOTIDE DI- AND TRIPHOSPHATES		Yes
INTERLEUKIN-27 SIGNALING		Yes
INTERLEUKIN-6 SIGNALING		Yes
KINESINS	Yes	Yes	Yes
MASTL FACILITATES MITOTIC PROGRESSION		Yes
MISMATCH REPAIR MMR DIRECTED BY MSH2:MSH3 MUTSBETA	Yes	Yes	Yes
MMR	Yes	Yes	Yes
NEUROTRANSMITTER CLEARANCE		Yes
NEUROTRANSMITTER RELEASE CYCLE		Yes
NICOTINE PHARMACODYNAMICS PATHWAY		Yes
ORGANIC CATION TRANSPORT		Yes
PID ANTHRAX PATHWAY		Yes
PID AURORA A PATHWAY	Yes	Yes	Yes
PID AURORA B PATHWAY	Yes	Yes	Yes
PID CIRCADIAN PATHWAY	Yes	Yes	Yes
PID DELTA NP63 PATHWAY		Yes
PID FANCONI PATHWAY	Yes	Yes	Yes
PID FOXM1 PATHWAY	Yes	Yes	Yes
PID PLK1 PATHWAY	Yes	Yes	Yes
PLK1 SIGNALING EVENTS	Yes	Yes	Yes
PYRIMIDINE SALVAGE		Yes
RESOLUTION OF D-LOOP STRUCTURES	Yes	Yes	Yes
RESOLUTION OF D-LOOP STRUCTURES THROUGH HOLLIDAY JUNCTION INTERMEDIATES	Yes	Yes	Yes
RESOLUTION OF D-LOOP STRUCTURES THROUGH SYNTHESIS-DEPENDENT STRAND ANNEALING SDSA	Yes	Yes	Yes
RESOLUTION OF SISTER CHROMATID COHESION	Yes	Yes	Yes
RHO GTPASES ACTIVATE CIT		Yes
RHO GTPASES ACTIVATE FORMINS	Yes	Yes	Yes
RUNX1 AND FOXP3 CONTROL THE DEVELOPMENT OF REGULATORY T LYMPHOCYTES TREGS		Yes
SYNTHESIS OF PIPS AT THE EARLY ENDOSOME MEMBRANE		Yes
TP53 REGULATES TRANSCRIPTION OF GENES INVOLVED IN G1 CELL CYCLE ARREST	Yes	Yes	Yes
TRANSCRIPTIONAL REGULATION BY E2F6		Yes
TRANSCRIPTION OF E2F TARGETS UNDER NEGATIVE CONTROL BY P107 RBL1 AND P130 RBL2 IN COMPLEX WITH HDAC1	Yes	Yes	Yes
VALIDATED TRANSCRIPTIONAL TARGETS OF DELTANP63 ISOFORMS		Yes
BIOCARTA SKP2E2F PATHWAY		Yes
CELL DIVISION		Yes
GOLGI CISTERNAE PERICENTRIOLAR STACK REORGANIZATION		Yes
INITIATION OF NUCLEAR ENVELOPE REFORMATION		Yes
KERATAN SULFATE DEGRADATION		Yes
NUCLEAR ENVELOPE REASSEMBLY		Yes
PHOSPHOLIPASE C-MEDIATED CASCADE FGFR4		Yes
PID P38 GAMMA DELTA PATHWAY		Yes
PLASMINOGEN ACTIVATING CASCADE		Yes
POLO-LIKE KINASE MEDIATED EVENTS	Yes	Yes	Yes
SA PROGRAMMED CELL DEATH		Yes
SIGNALING MEDIATED BY P38-GAMMA AND P38-DELTA		Yes
SYNTHESIS, SECRETION, AND DEACYLATION OF GHRELIN		Yes
TP53 REGULATES TRANSCRIPTION OF GENES INVOLVED IN G2 CELL CYCLE ARREST	Yes	Yes	Yes
HALLMARK E2F TARGETS	Yes
UNWINDING OF DNA	Yes
HALLMARK G2M CHECKPOINT	Yes
DNA STRAND ELONGATION	Yes
MITOTIC SPINDLE CHECKPOINT	Yes
ATR SIGNALING PATHWAY	Yes
G1 S-SPECIFIC TRANSCRIPTION	Yes
PID ATR PATHWAY	Yes
ACTIVATION OF E2F1 TARGET GENES AT G1 S	Yes
G0 AND EARLY G1	Yes
MITOTIC PROMETAPHASE	Yes
DNA REPLICATION	Yes
BIOCARTA G2 PATHWAY	Yes
CELL CYCLE, MITOTIC	Yes
CELL CYCLE CHECKPOINTS	Yes
G1 S TRANSITION	Yes
CHK1 CHK2 CDS1 MEDIATED INACTIVATION OF CYCLIN B:CDK1 COMPLEX	Yes
M G1 TRANSITION	Yes
DNA REPLICATION PRE-INITIATION	Yes
TRANSCRIPTION OF E2F TARGETS UNDER NEGATIVE CONTROL BY DREAM COMPLEX	Yes
S PHASE	Yes
MITOTIC METAPHASE AND ANAPHASE	Yes
SEPARATION OF SISTER CHROMATIDS	Yes
MITOTIC G1-G1 S PHASES	Yes
HOMOLOGOUS DNA PAIRING AND STRAND EXCHANGE	Yes
MITOTIC ANAPHASE	Yes
SYNTHESIS OF DNA	Yes
TELOMERE C-STRAND LAGGING STRAND SYNTHESIS	Yes
TP53 REGULATES TRANSCRIPTION OF CELL CYCLE GENES	Yes
LAGGING STRAND SYNTHESIS	Yes
EXTENSION OF TELOMERES	Yes
REGULATION OF DNA REPLICATION	Yes
PRESYNAPTIC PHASE OF HOMOLOGOUS DNA PAIRING AND STRAND EXCHANGE	Yes
BIOCARTA CELLCYCLE PATHWAY	Yes
APC-CDC20 MEDIATED DEGRADATION OF NEK2A	Yes
E2F TRANSCRIPTION FACTOR NETWORK	Yes
BASE EXCISION REPAIR	Yes
PID BARD1 PATHWAY	Yes
ATM PATHWAY	Yes
POLYMERASE SWITCHING ON THE C-STRAND OF THE TELOMERE	Yes
PCNA-DEPENDENT LONG PATCH BASE EXCISION REPAIR	Yes
HDR THROUGH HOMOLOGOUS RECOMBINATION HRR	Yes
BARD1 SIGNALING EVENTS	Yes
PID E2F PATHWAY	Yes
RESOLUTION OF AP SITES VIA THE MULTIPLE-NUCLEOTIDE PATCH REPLACEMENT PATHWAY	Yes
ASSEMBLY OF THE PRE-REPLICATIVE COMPLEX	Yes
POLYMERASE SWITCHING	Yes
PID ATM PATHWAY	Yes
LEADING STRAND SYNTHESIS	Yes
G2 M CHECKPOINTS	Yes
SA REG CASCADE OF CYCLIN EXPR	Yes
RESOLUTION OF ABASIC SITES AP SITES	Yes
BIOCARTA RB PATHWAY	Yes
REMOVAL OF LICENSING FACTORS FROM ORIGINS	Yes
HOMOLOGY DIRECTED REPAIR	Yes
REGULATION OF MITOTIC CELL CYCLE	Yes
APC C-MEDIATED DEGRADATION OF CELL CYCLE PROTEINS	Yes
CHROMOSOME MAINTENANCE	Yes
DNA DOUBLE-STRAND BREAK REPAIR	Yes
RECOGNITION OF DNA DAMAGE BY PCNA-CONTAINING REPLICATION COMPLEX	Yes
M PHASE	Yes
MISMATCH REPAIR MMR DIRECTED BY MSH2:MSH6 MUTSALPHA	Yes
GAP-FILLING DNA REPAIR SYNTHESIS AND LIGATION IN GG-NER	Yes
METABOLISM OF FOLATE AND PTERINES	Yes
BIOCARTA ATRBRCA PATHWAY	Yes
DEPOSITION OF NEW CENPA-CONTAINING NUCLEOSOMES AT THE CENTROMERE	Yes
E2F MEDIATED REGULATION OF DNA REPLICATION	Yes
BIOCARTA P53 PATHWAY	Yes
PROCESSIVE SYNTHESIS ON THE LAGGING STRAND	Yes
HDR THROUGH HOMOLOGOUS RECOMBINATION HR OR SINGLE STRAND ANNEALING SSA	Yes
NUCLEOSOME ASSEMBLY	Yes
HALLMARK MYC TARGETS V1	Yes
MITOTIC G2-G2 M PHASES	Yes
HALLMARK ESTROGEN RESPONSE LATE	Yes
HALLMARK ESTROGEN RESPONSE EARLY	Yes
SWITCHING OF ORIGINS TO A POST-REPLICATIVE STATE	Yes
ORC1 REMOVAL FROM CHROMATIN	Yes
BIOCARTA G1 PATHWAY	Yes
G2 M TRANSITION	Yes
G2 M DNA DAMAGE CHECKPOINT	Yes
COPI-DEPENDENT GOLGI-TO-ER RETROGRADE TRAFFIC	Yes
TERMINATION OF TRANSLESION DNA SYNTHESIS	Yes
HALLMARK MITOTIC SPINDLE	Yes
DNA DAMAGE BYPASS	Yes
HALLMARK MTORC1 SIGNALING	Yes
REMOVAL OF THE FLAP INTERMEDIATE	Yes
