# Supplementary material for: netDx: interpretable patient classification using integrated patient similarity networks
Source: Mol Syst Biol. 2019 Mar 19;15(3):e8497. doi: 10.15252/msb.20188497 (PMC6423721; doi:10.15252/msb.20188497)
Supplement: Supplementary file 7 — Dataset EV5 [file MSB-15-e8497-s007.xlsx]

## Sheet: Description
Dataset EV5. DIABLO-netDx comparison. Selected features in DIABLO gene-level model.

## Sheet: Dataset EV5
Component	Variable type	Name
1	rna	MCM10
1	rna	BUB1
1	rna	UBE2C
1	rna	CDCA5
1	rna	MYBL2
1	rna	CDCA8
1	rna	CENPN
1	rna	CENPA
1	rna	KIF2C
1	rna	CCNA2
1	rna	NUF2
1	rna	FOXM1
1	rna	NDC80
1	rna	EXO1
1	rna	BLM
1	rna	AURKB
1	rna	CENPI
1	rna	TPX2
1	rna	NCAPH
1	rna	CENPE
1	rna	CCNB2
1	rna	TTK
1	rna	PTTG1
1	rna	GTSE1
1	rna	CDC20
1	rna	DEPDC1B
1	rna	SPC25
1	rna	E2F8
1	rna	POLQ
1	rna	CLSPN
1	mir	hsa-mir-106b
1	mir	hsa-mir-501
1	mir	let7d
1	mir	hsa-mir-18a
1	mir	hsa-mir-25
1	mir	hsa-mir-93
1	mir	hsa-mir-197
1	mir	hsa-mir-505
1	mir	hsa-mir-19a
1	mir	hsa-mir-502
2	rna	GEMIN4
2	rna	EAF2
2	rna	LGMN
2	rna	RCL1
2	rna	CASP10
2	rna	ORMDL3
2	rna	TCAP
2	rna	STARD3
2	rna	RLN2
2	rna	NKX2-2
2	rna	STK10
2	rna	TCHH
2	rna	SP110
2	rna	GCH1
2	rna	ITGB8
2	rna	CTSH
2	rna	SSR4
2	rna	SFRP1
2	rna	CITED4
2	rna	KIT
2	rna	PGR
2	rna	PDE6G
2	rna	FGFR4
2	rna	ACY3
2	rna	KRT13
2	rna	GJB1
2	rna	DOCK3
2	rna	CELSR2
2	rna	MED28
2	rna	GUK1
2	mir	hsa-mir-30a
2	mir	hsa-mir-504
2	mir	let7b
2	mir	hsa-mir-346
2	mir	hsa-mir-378
