# Supplementary material for: netDx: interpretable patient classification using integrated patient similarity networks
Source: Mol Syst Biol. 2019 Mar 19;15(3):e8497. doi: 10.15252/msb.20188497 (PMC6423721; doi:10.15252/msb.20188497)
Supplement: Supplementary file 8 — Dataset EV6 [file MSB-15-e8497-s008.xlsx]

## Sheet: Description
Dataset EV6. DIABLO-netDx comparison. Feature-selected pathways in netDx (score 10 out of 10)

## Sheet: Dataset EV6
HDR_THROUGH_MMEJ__ALT-NHEJ_
ESTABLISHMENT_OF_SISTER_CHROMATID_COHESION
DE_NOVO_PYRIMIDINE_DEOXYRIBONUCLEOTIDE_BIOSYNTHESIS
CREATINE_METABOLISM
PYRIMIDINE_SALVAGE
GLUTATHIONE-MEDIATED_DETOXIFICATION_I
HDR_THROUGH_SINGLE_STRAND_ANNEALING__SSA_
mir_HYALURONAN_UPTAKE_AND_DEGRADATION
SA_REG_CASCADE_OF_CYCLIN_EXPR
RHO_GTPASES_ACTIVATE_CIT
mir_COBALAMIN__CBL,_VITAMIN_B12__TRANSPORT_AND_METABOLISM
TRANSCRIPTION_OF_E2F_TARGETS_UNDER_NEGATIVE_CONTROL_BY_P107__RBL1__AND_P130__RBL2__IN_COMPLEX_WITH_HDAC1
BIOCARTA_AKAP95_PATHWAY
POLO-LIKE_KINASE_MEDIATED_EVENTS
BIOCARTA_IL6_PATHWAY
mir_BIOCARTA_EXTRINSIC_PATHWAY
TP53_REGULATES_TRANSCRIPTION_OF_GENES_INVOLVED_IN_G1_CELL_CYCLE_ARREST
PHASE_2_-_PLATEAU_PHASE
BIOCARTA_AHSP_PATHWAY
RESOLUTION_OF_D-LOOP_STRUCTURES_THROUGH_HOLLIDAY_JUNCTION_INTERMEDIATES
D-_I_MYO__I_-INOSITOL-5-PHOSPHATE_METABOLISM
BIOCARTA_PLATELETAPP_PATHWAY
mir_PROTEIN_METHYLATION
BIOCARTA_PTC1_PATHWAY
BIOCARTA_MPR_PATHWAY
DISEASES_ASSOCIATED_WITH_SURFACTANT_METABOLISM
DEPOLYMERISATION_OF_THE_NUCLEAR_LAMINA
ST_INTERFERON_GAMMA_PATHWAY
BIOCARTA_P27_PATHWAY
CONDENSATION_OF_PROMETAPHASE_CHROMOSOMES
BIOCARTA_RANKL_PATHWAY
INTERCONVERSION_OF_NUCLEOTIDE_D+A89I-_AND_TRIPHOSPHATES
ASSOCIATION_OF_LICENSING_FACTORS_WITH_THE_PRE-REPLICATIVE_COMPLEX
BIOCARTA_DNAFRAGMENT_PATHWAY
PURINE_NUCLEOTIDES__I_DE_NOVO__I__BIOSYNTHESIS_II
INSULIN_PROCESSING
NEUROTRANSMITTER_CLEARANCE
ZINC_TRANSPORTERS
AURORA_B_SIGNALING
ACTIVATION_OF_THE_PRE-REPLICATIVE_COMPLEX
SA_PROGRAMMED_CELL_DEATH
BIOCARTA_RANMS_PATHWAY
FATTY_ACIDS
HSP90_CHAPERONE_CYCLE_FOR_SHRS
DIGESTION
SYNTHESIS,_SECRETION,_AND_DEACYLATION_OF_GHRELIN
BIOCARTA_SKP2E2F_PATHWAY
VOLTAGE_GATED_POTASSIUM_CHANNELS
FANCONI_ANEMIA_PATHWAY
mir_HSF1_ACTIVATION
CELL_DIVISION
STEARATE_BIOSYNTHESIS_I__ANIMALS_
INTERLEUKIN-6_SIGNALING
BIOCARTA_BCELLSURVIVAL_PATHWAY
mir_FORMATION_OF_FIBRIN_CLOT__CLOTTING_CASCADE_
INHIBITION_OF_REPLICATION_INITIATION_OF_DAMAGED_DNA_BY_RB1_E2F1
mir_VITAMIN_B5__PANTOTHENATE__METABOLISM
PID_CIRCADIAN_PATHWAY
CIRCADIAN_RHYTHM_PATHWAY
mir_PHASE_II_-_CONJUGATION_OF_COMPOUNDS
BIOCARTA_MCM_PATHWAY
SYNTHESIS_OF_PIPS_AT_THE_EARLY_ENDOSOME_MEMBRANE
BIOCARTA_AMI_PATHWAY
mir_ACTIVATION_OF_THE_PHOTOTRANSDUCTION_CASCADE
BIOTIN_TRANSPORT_AND_METABOLISM
MISCELLANEOUS_SUBSTRATES
INACTIVATION_OF_APC_C_VIA_DIRECT_INHIBITION_OF_THE_APC_C_COMPLEX
INHIBITION_OF_THE_PROTEOLYTIC_ACTIVITY_OF_APC_C_REQUIRED_FOR_THE_ONSET_OF_ANAPHASE_BY_MITOTIC_SPINDLE_CHECKPOINT_COMPONENTS
BIOCARTA_RB_PATHWAY
mir_SURFACTANT_METABOLISM
mir_BILE_SALT_AND_ORGANIC_ANION_SLC_TRANSPORTERS
PID_AURORA_A_PATHWAY
AURORA_A_SIGNALING
DE_NOVO_PURINE_BIOSYNTHESIS
MASTL_FACILITATES_MITOTIC_PROGRESSION
INTERLEUKIN-27_SIGNALING
mir_KETONE_BODY_METABOLISM
mir_BIOCARTA_DREAM_PATHWAY
BIOCARTA_DC_PATHWAY
mir_CYTOSOLIC_SULFONATION_OF_SMALL_MOLECULES
mir_BIOCARTA_RANKL_PATHWAY
mir_SELENOAMINO_ACID_METABOLISM
RUNX1_AND_FOXP3_CONTROL_THE_DEVELOPMENT_OF_REGULATORY_T_LYMPHOCYTES__TREGS_
DEPOSITION_OF_NEW_CENPA-CONTAINING_NUCLEOSOMES_AT_THE_CENTROMERE
NUCLEOSOME_ASSEMBLY
mir_ST_INTERFERON_GAMMA_PATHWAY
mir_PID_THROMBIN_PAR4_PATHWAY
mir_PAR4-MEDIATED_THROMBIN_SIGNALING_EVENTS
BIOCARTA_ATM_PATHWAY
CALCITONIN-LIKE_LIGAND_RECEPTORS
PID_ATR_PATHWAY
SIGNALING_EVENTS_MEDIATED_BY_PRL
PID_PRL_SIGNALING_EVENTS_PATHWAY
PID_TCR_RAS_PATHWAY
RAS_SIGNALING_IN_THE_CD4plus_TCR_PATHWAY
BIOCARTA_GATA3_PATHWAY
mir_BIOCARTA_RANMS_PATHWAY
mir_BIOCARTA_FCER1_PATHWAY
mir_TNFR1-INDUCED_PROAPOPTOTIC_SIGNALING
mir_RECOGNITION_OF_DNA_DAMAGE_BY_PCNA-CONTAINING_REPLICATION_COMPLEX
mir_THE_ACTIVATION_OF_ARYLSULFATASES
BIOCARTA_CD40_PATHWAY
BIOCARTA_P35ALZHEIMERS_PATHWAY
GLUCURONIDATION
O2_CO2_EXCHANGE_IN_ERYTHROCYTES
ERYTHROCYTES_TAKE_UP_CARBON_DIOXIDE_AND_RELEASE_OXYGEN
SIGNALING_MEDIATED_BY_P38-GAMMA_AND_P38-DELTA
PID_P38_GAMMA_DELTA_PATHWAY
TANDEM_PORE_DOMAIN_POTASSIUM_CHANNELS
PID_DELTA_NP63_PATHWAY
VALIDATED_TRANSCRIPTIONAL_TARGETS_OF_DELTANP63_ISOFORMS
INTERLEUKIN-35_SIGNALLING
BIOCARTA_EGFR_SMRTE_PATHWAY
mir_NF-KB_IS_ACTIVATED_AND_SIGNALS_SURVIVAL
mir_P75NTR_SIGNALS_VIA_NF-KB
KINESINS
PLASMINOGEN_ACTIVATING_CASCADE
TP53_REGULATES_TRANSCRIPTION_OF_GENES_INVOLVED_IN_G2_CELL_CYCLE_ARREST
PHOSPHORYLATION_OF_THE_APC_C
INTERACTION_BETWEEN_L1_AND_ANKYRINS
ADRENALINE_AND_NORADRENALINE_BIOSYNTHESIS
RESOLUTION_OF_D-LOOP_STRUCTURES
BIOCARTA_41BB_PATHWAY
CHK1_CHK2_CDS1__MEDIATED_INACTIVATION_OF_CYCLIN_B:CDK1_COMPLEX
SYNTHESIS_OF_ACTIVE_UBIQUITIN:_ROLES_OF_E1_AND_E2_ENZYMES
mir_TRYPTOPHAN_CATABOLISM
RHO_GTPASES_ACTIVATE_IQGAPS
VITAMIN_D__CALCIFEROL__METABOLISM
mir_TERMINATION_OF_TRANSLESION_DNA_SYNTHESIS
GLUTATHIONE_SYNTHESIS_AND_RECYCLING
GOLGI_CISTERNAE_PERICENTRIOLAR_STACK_REORGANIZATION
CYCLIN_A_B1_B2_ASSOCIATED_EVENTS_DURING_G2_M_TRANSITION
mir_SYNAPTIC_ADHESION-LIKE_MOLECULES
IL-6-TYPE_CYTOKINE_RECEPTOR_LIGAND_INTERACTIONS
mir_RA_BIOSYNTHESIS_PATHWAY
mir_THROMBOPOIETIN
mir_ACETYLCHOLINE_BINDING_AND_DOWNSTREAM_EVENTS
mir_PRESYNAPTIC_NICOTINIC_ACETYLCHOLINE_RECEPTORS
mir_POSTSYNAPTIC_NICOTINIC_ACETYLCHOLINE_RECEPTORS
mir_ACTIVATION_OF_NICOTINIC_ACETYLCHOLINE_RECEPTORS
mir_ACETYLCHOLINE_REGULATES_INSULIN_SECRETION
